# Supplementary material for: Voices from Within: Saudi Arabian Women’s Lived Experiences of First-Episode Psychosis, Hospitalisation, and Recovery Pathways
Source: Healthcare (Basel). 2026 Jul 2;14(13):1970. doi: 10.3390/healthcare14131970 (PMC13361423; doi:10.3390/healthcare14131970)
Supplement: Supplementary file 1 [file healthcare-14-01970-s001.zip]

Archive with 1 entries (1 files):
- healthcare-4257426-supplementary.pdf
